# Supplementary material for: Assessment and Density Functional Theory of Bioactive Compounds of Curcuma longa L. Root Responsible for Its Cardio-Protective and Anti-Cancer Activities
Source: Pharmaceuticals (Basel). 2026 May 27;19(6):834. doi: 10.3390/ph19060834 (PMC13304733; doi:10.3390/ph19060834)
Supplement: Supplementary file 1 [file pharmaceuticals-19-00834-s001.zip]

Archive with 1 entries (1 files):
- pharmaceuticals-4321553-supplementary.pdf
